# Supplementary material for: Expressional and prognostic value of TREM1 in ovarian cancer: A comprehensive study based on bioinformatics and clinical analysis validation
Source: J Cancer. 2025 Jan 1;16(2):577–89. doi: 10.7150/jca.101152 (PMC11685700; doi:10.7150/jca.101152)
Supplement: Supplementary file 1 — Supplementary figures and tables. [file jcav16p0577s1.zip]

Archive with 5 entries (5 files):
- Supplementary Figure 3.psd
- Supplementary Figure1.psd
- Supplementary Figures.doc
- supplementary tables.xlsx
- Supplementary Figure 2.psd
