# Supplementary material for: Expressional and prognostic value of TREM1 in ovarian cancer: A comprehensive study based on bioinformatics and clinical analysis validation
Source: J Cancer. 2025 Jan 1;16(2):577–89. doi: 10.7150/jca.101152 (PMC11685700; doi:10.7150/jca.101152)
Supplement: Supplementary file 1 — Supplementary figures and tables. [file jcav16p0577s1.zip › supplementary tables.xlsx]

## Sheet: Clinical parameters
Site	Code	Survival status	Follow-up time	Overall survival (months)	Recurrence	Disease-free survival	Age	Pathological type	Tissue type	Grade	Tumor size	T	N	M	TNM
A01	J01A0867	Dead	201206	40	Yes	33	71	Endometrioid carcinoma	Ovarian cancer (primary lesion)	Ⅱ-Ⅲ	16x13.4x8.9cm	T3	N1	M0	3
A02	J01A0868	Alive	2018.03	109	No	109	44	Serous adenocarcinoma	Ovarian cancer (primary lesion)	Ⅰ-Ⅲ	8x6.1x3.5cm	T3	N0	M0	3
A03	D16A6602	Dead	201011	21	Yes	13	47	Serous adenocarcinoma	Ovarian cancer (metastatic lesion)	Ⅱ-Ⅲ	15.3x8.1x2.5cm	T3	N1	M1	4
A04	J01A0869	Alive	2018.03	108	Yes	94	46	Serous adenocarcinoma	Ovarian cancer (primary lesion)	Ⅱ-Ⅲ	8x6.1x3.5cm	T3	N0	M0	3
A05	J01A0870	Dead	201401	62	Yes	12	59	Serous adenocarcinoma	Ovarian cancer (primary lesion)	Ⅲ	12x3.5x2.6cm	T3	N1	M1	4
A06	J01A0871	Alive	2018.03	108	No	108	51	Serous adenocarcinoma	Ovarian cancer (primary lesion)	Ⅲ	6.2x5.3x2.9cm	T2	N0	M0	2
A07	J01A0893	Dead	201603	84	Yes	35	46	Mucinous adenocarcinoma	Ovarian cancer (primary lesion)	Ⅲ	9.2x7.7x4.2cm	T3	N0	M0	3
A08	J01A0872	Dead	201308	52	Yes	38	64	Serous adenocarcinoma	Ovarian cancer (primary lesion)	Ⅲ	23.3x19.1x17.5cm	T3	N1	M0	3
A09	J01A0873	Dead	200912	8	Yes	8	61	Mucinous adenocarcinoma	Ovarian cancer (primary lesion)	Ⅱ-Ⅲ	20x16.2x13.9cm	T3	N1	M1	4
A10	J01A0874	Alive	2018.03	107	No	107	36	Serous adenocarcinoma	Ovarian cancer (primary lesion)	Ⅰ	8.1x6.2x2.5cm	T2	N0	M0	2
A11	J01A0875	Dead	201508	76	Yes	62	73	Serous adenocarcinoma	Ovarian cancer (primary lesion)	Ⅲ	12.2x10x7.3cm	T3	N1	M0	3
A12	J01A0876	Alive	2018.03	107	No	107	21	Dysgerminoma	Ovarian cancer (primary lesion)	Lack of pathological grading	3.1x1.9x0.7cm	T2	N0	M0	2
A13	J01A0877	Alive	2018.03	107	No	107	40	Squamous cell carcinoma	Ovarian cancer (primary lesion)	Ⅱ-Ⅲ	4.5x3.9x2.2cm	T2	N0	M0	2
A14	J01A0878	Dead	201601	81	Yes	71	62	Serous adenocarcinoma	Ovarian cancer (primary lesion)	Ⅲ	10.5x8.7x7.5cm	T3	N1	M0	3
A15	J01A0879	Dead	201212	43	Yes	7	51	Serous adenocarcinoma	Ovarian cancer (primary lesion)	Ⅲ	7.6x6.2x3.5cm	T3	N1	M0	3
A16	J01A0880	Alive	2018.03	106	Yes	44	58	Serous adenocarcinoma	Ovarian cancer (primary lesion)	Ⅲ	4.5x4.2x4.1cm	T3	N0	M0	3
B01	J01A0881	Alive	2018.03	106	No	106	46	Endometrioid carcinoma	Ovarian cancer (primary lesion)	Ⅰ-Ⅱ	3.3x3.1x2.9cm	T2	N0	M0	2
B02	J01A0882	Alive	2018.03	106	——	——	49	Borderline serous tumor	Borderline tumor	——	2.1x1.2x0.5cm				——
B03	D99A0206	Dead	201204	34	Yes	22	61	Serous adenocarcinoma	Ovarian cancer (metastatic lesion)	Ⅲ	15.3x14.6x13.5cm	T3	N0	M1	4
B04	J01A0883	Dead	201512	78	Yes	54	45	Mucinous adenocarcinoma	Ovarian cancer (primary lesion)	Ⅲ	12.1x10.2x9.5cm	T3	N0	M0	3
B05	J01A0884	Alive	2018.03	105	Yes	58	55	Serous adenocarcinoma	Ovarian cancer (primary lesion)	Ⅲ	3.1x2.2x2.1cm	T3	N0	M0	3
B06	J01A0885	Dead	200911	4	Yes	4	62	Serous adenocarcinoma	Ovarian cancer (primary lesion)	Ⅰ	16.1x15.2x13.5cm	T3	N1	M1	4
B07	J01A0886	Alive	2018.03	103	Yes	91	40	Serous adenocarcinoma	Ovarian cancer (primary lesion)	Ⅰ-Ⅲ	4.6x4x3.5cm	T3	N0	M0	3
B08	J01A0887	Dead	201410	62	Yes	4	64	Serous adenocarcinoma	Ovarian cancer (primary lesion)	Lack of pathological grading	5.5x5.2x4.5cm	T3	N0	M0	3
B09	J01A0888	Alive	2018.03	103	Yes	82	56	Mucinous adenocarcinoma	Ovarian cancer (primary lesion)	Lack of pathological grading	5x4.3x3.1cm	T1	N0	M0	1
B10	J01A0889	Alive	2018.03	103	No	103	37	Serous adenocarcinoma, cancer tissue not retrieved	Tumor (adjacent to cancer)	——	4.9x3.3x2.9cm	T2	N0	M0	2
B11	J01A0890	Dead	201103	18	Yes	15	73	Serous adenocarcinoma	Ovarian cancer (primary lesion)	Ⅲ	15.9x14.8x12.6cm	T3	N1	M0	3
B12	J01A0891	Dead	201209	35	Yes	35	66	Serous adenocarcinoma	Ovarian cancer (primary lesion)	Ⅲ	13.2x13.1x12.3cm	T3	N1	M1	4
B13	J01A0892	Dead	201307	44	Yes	34	62	Serous adenocarcinoma	Ovarian cancer (primary lesion)	Ⅲ	11.2x11x10.9cm	T3	N0	M0	3
B14	J01A0894	Alive	2018.03	99	No	99	58	Endometrioid carcinoma	Ovarian cancer (primary lesion)	Ⅲ	6.2x6.1x4.6cm	T1	N0	M0	1
B15	J01A0895	Alive	2018.03	99	Yes	30	46	Endometrioid carcinoma	Ovarian cancer (primary lesion)	Ⅲ	7.9x6.3x5.8cm	T3	N0	M0	3
B16	J01A0896	Dead	201004	4	Yes	3	49	Serous adenocarcinoma	Ovarian cancer (primary lesion)	Ⅲ	15.5x15.4x13cm	T3	N1	M1	4
C01	J01A0897	Dead	201205	29	Yes	24	53	Mucinous adenocarcinoma	Ovarian cancer (primary lesion)	Ⅲ	5.6x5.3x2.3cm	T3	N0	M0	3
C02	J01A0898	Alive	2018.03	98	Yes	51	36	Adenocarcinoma	Ovarian cancer (primary lesion)	Ⅲ	1.9x1.3x0.9cm	T3	N0	M0	3
C03	J01A0899	Alive	2018.03	98	Yes	47	52	Endometrioid carcinoma	Ovarian cancer (primary lesion)	Ⅱ	2.2x1.3x0.8cm	T2	N0	M0	2
C04	J01A0900	Dead	201112	23	Yes	20	56	Serous adenocarcinoma	Ovarian cancer (primary lesion)	Ⅲ	17x15.8x12.1cm	T3	N1	M1	4
C05	J01A0901	Alive	2018.03	98	Yes	92	20	Mucinous adenocarcinoma	Ovarian cancer (primary lesion)	Ⅲ	5.6x5.3x5.2cm	T3	N0	M0	3
C06	J01A0902	Alive	2018.03	98	Yes	72	48	Serous adenocarcinoma	Ovarian cancer (primary lesion)	Ⅲ	1.9x1.3x0.8cm	T3	N0	M0	3
C07	J01A0903	Alive	2018.03	97	——	——	44	Borderline mucinous tumor	Borderline tumor	——	6.2x5.5x4.2cm				——
C08	J01A0904	Alive	2018.03	97	Yes	79	47	Serous adenocarcinoma	Ovarian cancer (primary lesion)	Ⅲ	6.6x6.4x5.7cm	T3	N0	M0	3
C09	J01A0905	Dead	201104	14	Yes	10	36	Serous adenocarcinoma	Ovarian cancer (primary lesion)	Ⅰ-Ⅲ	13.8x13.2x8.8cm	T3	N1	M1	4
C10	J01A0906	Dead	201509	54	Yes	42	53	Serous adenocarcinoma	Ovarian cancer (primary lesion)	Ⅲ	8.6x8.5x7.9cm	T3	N0	M0	3
C11	J01A0907	Alive	2018.03	96	No	96	53	Endometrioid carcinoma	Ovarian cancer (primary lesion)	Ⅲ	2.9x2.8x2.7cm	T3	N0	M0	3
C12	J01A0908	Dead	201101	10	Yes	9	49	Serous adenocarcinoma	Ovarian cancer (primary lesion)	Ⅲ	9x8.4x7.2cm	T3	N0	M1	4
C13	J01A0909	Dead	201211	32	Yes	13	56	Serous adenocarcinoma	Ovarian cancer (primary lesion)	Ⅲ	9.1x8.2x7.1cm	T3	N0	M0	3
C14	J01A0910	Alive	2018.03	96	Yes	83	63	Mucinous adenocarcinoma	Ovarian cancer (primary lesion)	Lack of pathological grading	5.1x4.4x3.7cm	T3	N0	M0	3
C15	D99A0207	Dead	201507	64	Yes	27	73	Serous adenocarcinoma	Ovarian cancer (metastatic lesion)	Ⅲ	6.4x6.2x5.1cm	T3	N1	M1	4
C16	J01A0911	Alive	2018.03	95	Yes	11	65	Mucinous adenocarcinoma	Ovarian cancer (primary lesion)	Lack of pathological grading	3.9x2.4x1.7cm	T3	N0	M0	3
D01	J01A0912	Alive	2018.03	95	Yes	23	51	Mucinous adenocarcinoma	Ovarian cancer (primary lesion)	Lack of pathological grading	4.0x3.2x2.9cm	T3	N0	M0	3
D02	J01A0913	Dead	201612	80	Yes	65	53	Mucinous adenocarcinoma	Ovarian cancer (primary lesion)	Ⅲ	5.5x5.4x4.2cm	T3	N0	M0	3
D03	J01A0914	Dead	201101	8	Yes	3	57	Serous adenocarcinoma	Ovarian cancer (primary lesion)	Ⅲ	13.6x12.4x11.7cm	T3	N1	M0	3
D04	J01A0915	Dead	201307	38	Yes	30	23	Serous adenocarcinoma	Ovarian cancer (primary lesion)	Ⅲ	6.6x6.4x5.7cm	T3	N1	M0	3
D05	J01A0916	Dead	201209	27	Yes	18	46	Mucinous adenocarcinoma	Ovarian cancer (primary lesion)	Ⅲ	8.2x7.9x7.7cm	T3	N0	M1	4
D06	J01A0917	Dead	201404	45	Yes	35	25	Serous adenocarcinoma	Ovarian cancer (primary lesion)	Ⅰ	15.3x13.4x12.7cm	T3	N1	M1	4
D07	J01A0918	Alive	2018.03	92	Yes	81	56	Endometrioid carcinoma	Ovarian cancer (primary lesion)	Ⅱ-Ⅲ	3.4x3.1x2.7cm	T3	N0	M0	3
D08	K04A0062	Dead	201311	40	Yes	26	54	Serous adenocarcinoma	Ovarian cancer (metastatic lesion)	Ⅲ	9.6x8.5x8.1cm	T3	N1	M1	4
D09	J01A0919	Alive	2018.03	92	Yes	65	41	Serous adenocarcinoma	Ovarian cancer (primary lesion)	Ⅱ-Ⅲ	4.8x4.4x3.2cm	T2	N0	M0	2
D10	J01A0920	Dead	201309	37	Yes	21	47	Serous adenocarcinoma	Ovarian cancer (primary lesion)	Ⅰ-Ⅲ	14.9x13.8x12.4cm	T3	N1	M1	4
D11	J01A0921	Alive	2018.03	91	Yes	81	55	Mucinous adenocarcinoma	Ovarian cancer (primary lesion)	Lack of pathological grading	5.2x4.5x3.4cm	T2	N0	M0	2
D12	J01A0922	Dead	201304	31	Yes	24	64	Serous adenocarcinoma	Ovarian cancer (primary lesion)	Ⅲ	12.5x11.9x10.7cm	T3	N0	M0	3
D13	J01A0923	Alive	2018.03	90	Yes	34	60	Squamous cell carcinoma	Ovarian cancer (primary lesion)	Ⅲ	18.1x17.5x16.9cm	T3	N0	M0	3
D14	J01A0924	Alive	2018.03	90	No	90	56	Mucinous adenocarcinoma	Ovarian cancer (primary lesion)	Ⅲ	14.6x13.8x12.5cm	T2	N0	M0	2
D15	J01A0925	Dead	201106	9	Yes	2	35	Serous adenocarcinoma, cancer tissue not retrieved	Tumor (adjacent to cancer)	——	17.1x16.8x12.4cm	T3	N1	M0	3
D16	J01A1013	Alive	2018.03	90	No	90	45	Mucinous adenocarcinoma	Ovarian cancer (primary lesion)	Lack of pathological grading	3.6x2.8x2.4cm	T1	N0	M0	1
E01	J01A0926	Alive	2018.03	89	Yes	46	25	Mucinous adenocarcinoma	Ovarian cancer (primary lesion)	Ⅱ-Ⅲ	4.3x4.2x3.9cm	T3	N0	M0	3
E02	J01A0927	Dead	201801	87	Yes	87	37	Mucinous adenocarcinoma	Ovarian cancer (primary lesion)	Ⅲ	6.1x5.2x4.3cm	T3	N0	M0	3
E03	J01A0928	Alive	2018.03	89	No	89	52	Serous adenocarcinoma	Ovarian cancer (primary lesion)	Lack of pathological grading	2.1x1.8x1.6cm	T2	N0	M0	2
E04	J01A0929	Dead	201308	34	Yes	19	56	Serous adenocarcinoma	Ovarian cancer (primary lesion)	Ⅰ	12.5x11.9x10.4cm	T3	N1	M1	4
E05	J01A0930	Alive	2018.03	88	Yes	73	73	Mucinous adenocarcinoma	Ovarian cancer (primary lesion)	Lack of pathological grading	6.1x5.5x4.9cm	T3	N0	M0	3
E06	J01A0931	Alive	2018.03	88	Yes	74	44	Serous adenocarcinoma	Ovarian cancer (primary lesion)	Ⅲ	6.7x6.6x6.2cm	T2	N0	M0	2
E07	J01A0932	Dead	201104	4	Yes	1	60	Clear cell carcinoma	Ovarian cancer (primary lesion)	Lack of pathological grading	16.3x15.8x14.2cm	T3	N1	M0	3
E08	J01A1014	Alive	2018.03	87	Yes	60	58	Endometrioid carcinoma	Ovarian cancer (primary lesion)	Ⅲ	4.1x3.3x2.4cm	T3	N1	M0	3
E09	J01A0933	Dead	201209	20	Yes	11	56	Serous adenocarcinoma	Ovarian cancer (primary lesion)	Ⅱ-Ⅲ	16.9x15.8x6.9cm	T3	N1	M1	4
E10	J01A0934	Dead	201205	16	Yes	14	64	Serous adenocarcinoma	Ovarian cancer (primary lesion)	Ⅲ	13.2x11.8x10.5cm	T3	N1	M1	4
E11	J01A0935	Alive	2018.03	85	No	85	55	Serous adenocarcinoma	Ovarian cancer (primary lesion)	Ⅱ-Ⅲ	5.1x4.8x3.2cm	T2	N0	M0	2
E12	J01A0936	Alive	2018.03	85	No	85	37	Mucinous adenocarcinoma	Ovarian cancer (primary lesion)	Lack of pathological grading	6.2x4.2x3.9cm	T1	N0	M0	1
E13	J01A0937	Alive	2018.03	84	Yes	28	55	Clear cell carcinoma	Ovarian cancer (primary lesion)	Ⅲ	6.6x5.8x4.7cm	T3	N0	M0	3
E14	A02A0010	Dead	201111	8	Yes	5	55	Adenocarcinoma	Ovarian cancer (metastatic lesion)	Lack of pathological grading	8.9x5.7x4.8cm	T3	N1	M1	4
E15	J01A0938	Dead	201205	14	Yes	14	64	Serous adenocarcinoma	Ovarian cancer (primary lesion)	Ⅲ	7.9x6.x4cm	T3	N1	M0	3
E16	J01A0939	Dead	201506	51	Yes	45	75	Serous adenocarcinoma	Ovarian cancer (primary lesion)	Ⅱ-Ⅲ	14.5x12.7x9.6cm	T3	N0	M0	3
F01	K04A0063	Dead	201706	75	Yes	65	54	Serous adenocarcinoma	Ovarian cancer (metastatic lesion)	Ⅲ	11.8x10.9x8.7cm	T3	N1	M1	4
F02	H02A0524	Dead	201204	13	Yes	8	47	Adenocarcinoma	Ovarian cancer (metastatic lesion)	Ⅲ	11.6x4.7x5.8cm	T3	N1	M1	4
F03	J01A0940	Dead	201112	8	Yes	8	46	Mucinous adenocarcinoma	Ovarian cancer (primary lesion)	Lack of pathological grading	14.4x11.5x8.2cm	T3	N1	M1	4
F04	A13A0005	Dead	201209	18	Yes	10	69	Adenocarcinoma	Ovarian cancer (metastatic lesion)	Lack of pathological grading	15.7x14.2x9.8cm	T3	N0	M1	4
F05	J01A0941	Dead	201601	58	Yes	50	46	Clear cell carcinoma	Ovarian cancer (primary lesion)	Ⅲ	17.6x15.3x12.8cm	T3	N0	M0	3
F06	J01A0942	Alive	2018.03	83	Yes	29	48	Serous adenocarcinoma	Ovarian cancer (primary lesion)	Ⅰ	12.5x8.6x8.4cm	T3	N0	M0	3
F07	J01A0943	Alive	2018.03	83	No	83	38	Endometrioid carcinoma	Ovarian cancer (primary lesion)	Ⅲ	12.2x7.8x6.3cm	T2	N0	M0	2
F08	J01A0944	Dead	201408	40	Yes	40	66	Serous adenocarcinoma	Ovarian cancer (primary lesion)	Ⅲ	17.7x15.8x9.7cm	T3	N1	M1	4
F09	J01A0945	Alive	2018.03	83	Yes	26	61	Mucinous adenocarcinoma	Ovarian cancer (primary lesion)	Ⅱ-Ⅲ	12.9x11.8x7.7cm	T3	N0	M0	3
F10	J01A0946	Dead	201511	55	Yes	41	60	Serous adenocarcinoma	Ovarian cancer (primary lesion)	Ⅰ	19.5x15.8x10.9cm	T3	N0	M0	3
F11	J01A0947	Dead	201109	5	Yes	3	45	Serous adenocarcinoma	Ovarian cancer (primary lesion)	Ⅲ	13.9x12.8x11.5cm	T3	N1	M0	3
F12	J01A0948	Alive	2018.03	83	Yes	20	59	Mucinous adenocarcinoma	Ovarian cancer (primary lesion)	Ⅲ	9.8x7.6x7.1cm	T3	N0	M0	3
F13	J01A0949	Alive	2018.03	83	No	83	70	Malignant Brenner tumor	Ovarian cancer (primary lesion)	Lack of pathological grading	13.6x12.2x10.7cm	T2	N0	M0	2
F14	J01A0950	Alive	2018.03	83	No	83	31	Yolk sac tumor	Ovarian cancer (primary lesion)	Lack of pathological grading	8.6x8.3x7.7cm	T2	N0	M0	2
F15	A02A0011	Dead	201312	32	Yes	13	55	Serous adenocarcinoma	Ovarian cancer (metastatic lesion)	Ⅲ	15.8x14.7x12cm	T3	N1	M1	4
F16	J01A0951	Dead	201604	61	Yes	25	41	Serous adenocarcinoma	Ovarian cancer (primary lesion)	Ⅲ	17.7x16.5x12.3cm	T3	N1	M1	4
G01	J01A0952	Alive	2018.03	82	Yes	30	37	Mucinous adenocarcinoma	Ovarian cancer (primary lesion)	Lack of pathological grading	11.9x11.6x10.5cm	T3	N0	M0	3
G02	D16A6603	Dead	201308	27	Yes	14	62	Adenocarcinoma	Ovarian cancer (metastatic lesion)	Ⅱ-Ⅲ	21x15.3x14.6cm	T3	N1	M1	4
G03	J01A0953	Alive	2018.03	82	Yes	59	33	Mucinous adenocarcinoma	Ovarian cancer (primary lesion)	Ⅲ	17.5x16.8x10.4cm	T3	N0	M0	3
G04	J01A0954	Alive	2018.03	82	Yes	27	53	Serous adenocarcinoma	Ovarian cancer (primary lesion)	Ⅰ	10.8x10x8.7cm	T2	N0	M0	2
G05	J01A0955	Alive	2018.03	82	No	82	47	Serous adenocarcinoma	Ovarian cancer (primary lesion)	Ⅱ-Ⅲ	15.3x12.6x8.9cm	T2	N0	M0	2
G06	J01A0956	Dead	201611	66	Yes	40	40	Adenocarcinoma	Ovarian cancer (metastatic lesion)	Ⅱ-Ⅲ	16.3x14.2x8.6cm	T3	N0	M0	3
G07	J01A0957	Alive	2018.03	82	Yes	32	39	Endometrioid carcinoma	Ovarian cancer (primary lesion)	Ⅰ-Ⅲ	9.6x7.8x7cm	T2	N0	M0	2
G08	J01A0958	Alive	2018.03	82	Yes	49	40	Mucinous adenocarcinoma	Ovarian cancer (primary lesion)	Lack of pathological grading	12.5x11.8x8.5cm	T2	N0	M0	2
G09	J01A0959	Dead	201403	34	Yes	18	60	Serous adenocarcinoma	Ovarian cancer (primary lesion)	Ⅲ	17.5x12.4x11cm	T3	N0	M0	3
G10	J01A0960	Dead	201211	17	Yes	10	39	Adenocarcinoma	Ovarian cancer (primary lesion)	Ⅱ-Ⅲ	19.4x12.5x11.7cm	T2	N0	M0	2
G11	J01A0961	Alive	2018.03	81	Yes	51	45	Mucinous adenocarcinoma	Ovarian cancer (primary lesion)	Ⅲ	5.8x4.6c4.2cm	T3	N0	M0	3
G12	J01A0962	Alive	2018.03	81	No	81	58	Yolk sac tumor	Ovarian cancer (primary lesion)	Lack of pathological grading	10.3x9.7x6.7cm	T2	N0	M0	2
G13	J01A0963	Alive	2018.03	81	No	81	28	Serous adenocarcinoma	Ovarian cancer (primary lesion)	Ⅰ	4.5x4.5x3.9cm	T1	N0	M0	1
G14	J01A0964	Dead	201301	18	Yes	10	44	Serous adenocarcinoma	Ovarian cancer (primary lesion)	Ⅲ	9.8x8.2x6.3cm	T3	N0	M0	3
G15	J01A0965	Dead	201408	37	Yes	25	48	Serous adenocarcinoma	Ovarian cancer (primary lesion)	Ⅰ	11.9x11x9.7cm	T2	N0	M0	2
G16	J01A0966	Dead	201510	50	Yes	30	40	Serous adenocarcinoma	Ovarian cancer (primary lesion)	Ⅲ	12.8x12.6x9.6cm	T3	N0	M0	3
H01	J01A0967	Alive	2018.03	79	No	79	43	Serous adenocarcinoma	Ovarian cancer (primary lesion)	Ⅱ-Ⅲ	7.8x7.4x6.cm	T2	N0	M0	2
H02	J01A0968	Dead	201501	41	Yes	23	37	Serous adenocarcinoma	Ovarian cancer (primary lesion)	Ⅲ	15.8x14.9x13.3cm	T3	N0	M0	3
H03	J01A0969	Alive	2018.03	79	No	79	42	Mucinous adenocarcinoma	Ovarian cancer (primary lesion)	Lack of pathological grading	17.1x12.8x11.9cm	T2	N0	M0	2
H04	J01A0970	Alive	2018.03	79	Yes	64	63	Serous adenocarcinoma	Ovarian cancer (primary lesion)	Ⅰ	5.8x4.9x4.3cm	T3	N0	M0	3
H05	J01A0971	Alive	2018.03	79	No	79	48	Serous adenocarcinoma	Ovarian cancer (primary lesion)	Lack of pathological grading	4.6x4.6x3.7cm	T1	N0	M0	1
H06	J01A0972	Dead	201210	13	Yes	9	55	Mucinous adenocarcinoma	Ovarian cancer (primary lesion)	Ⅲ	13.5x12x9.9cm	T3	N0	M0	3
H07	J01A0973	Dead	201312	27	Yes	14	41	Endometrioid carcinoma	Ovarian cancer (primary lesion)	Ⅲ	15.3x12.6x8.9cm	T3	N0	M1	4
H08	J01A0974	Dead	201209	12	Yes	10	40	Serous adenocarcinoma, cancer tissue not retrieved	Tumor (adjacent to cancer)	——	21.5x17.8x14.3cm	T3	N0	M0	3
H09	J01A0975	Alive	2018.03	78	Yes	71	25	Mucinous adenocarcinoma	Ovarian cancer (primary lesion)	Ⅱ-Ⅲ	19.3x14.6x12.8cm	T3	N0	M0	3
H10	J01A0976	Alive	2018.03	78	No	78	50	Mucinous adenocarcinoma	Ovarian cancer (primary lesion)	Lack of pathological grading	11.5x11.3x7.7cm	T2	N0	M0	2
H11	J01A0977	Alive	2018.03	78	Yes	39	42	Serous adenocarcinoma	Ovarian cancer (primary lesion)	Ⅱ-Ⅲ	8.9x8.4x6.3cm	T2	N0	M0	2
H12	J01A0978	Alive	2018.03	77	No	77	47	Mucinous adenocarcinoma	Ovarian cancer (primary lesion)	Lack of pathological grading	24.4x15.7x13.9cm	T1	N0	M0	1
H13	J01A0979	Alive	2018.03	77	No	77	43	Endometrioid carcinoma	Ovarian cancer (primary lesion)	Ⅱ	14.5x13.7x12.9cm	T2	N0	M0	2
H14	J01A0980	Alive	2018.03	75	No	75	42	Mucinous adenocarcinoma	Ovarian cancer (primary lesion)	Ⅰ-Ⅱ	18.6x16.7x14.9cm	T2	N0	M0	2
H15	J01A0981	Dead	201308	20	Yes	5	45	Adenocarcinoma	Ovarian cancer (metastatic lesion)	Ⅲ	19.5x16.8x11.8cm	T3	N1	M1	4
H16	J01A0982	Alive	2018.03	75	No	75	53	Mucinous adenocarcinoma	Ovarian cancer (primary lesion)	Lack of pathological grading	17.5x12.9x11.9cm	T2	N0	M0	2
I01	J01A0983	Dead	201601	46	Yes	35	43	Adenocarcinoma carcinoma	Ovarian cancer (primary lesion)	Ⅱ-Ⅲ	21.4x15.7x13.6cm	T3	N0	M0	3
I02	J01A0984	Alive	2018.03	72	Yes	18	59	Serous adenocarcinoma	Ovarian cancer (primary lesion)	Ⅰ	12.2x12.1x10.8cm	T2	N0	M0	2
I03	J01A0985	Dead	201309	18	Yes	9	50	Serous adenocarcinoma	Ovarian cancer (primary lesion)	Ⅲ	15.3x13.5x9.6cm	T3	N0	M0	3
I04	J01A0986	Dead	201211	7	Yes	7	57	Serous adenocarcinoma	Ovarian cancer (primary lesion)	Ⅰ-Ⅲ	15.6x15x12.7cm	T3	N1	M1	4
I05	J01A0987	Dead	201408	27	Yes	11	46	Serous adenocarcinoma	Ovarian cancer (primary lesion)	Ⅲ	17.6x15.3x12cm	T3	N0	M0	3
I06	J01A0988	Dead	201501	32	Yes	28	67	Serous adenocarcinoma	Ovarian cancer (primary lesion)	Ⅲ	20.5x13.6x10.8cm	T3	N0	M1	4
I07	J01A0989	Dead	201212	7	Yes	6	52	Adenocarcinoma	Ovarian cancer (metastatic lesion)	Lack of pathological grading	17.3x12.5x9.7cm	T3	N1	M0	3
I08	J01A0990	Dead	201304	11	Yes	8	42	Adenocarcinoma	Ovarian cancer (metastatic lesion)	Ⅱ-Ⅲ	14.9x13.9x11.3cm	T3	N1	M1	4
I09	J01A0991	Dead	201602	45	Yes	30	52	Serous adenocarcinoma	Ovarian cancer (primary lesion)	Ⅰ-Ⅲ	14.8x13.6x7.9cm	T3	N1	M1	4
I10	J01A1015	Alive	2018.03	69	Yes	63	60	Serous adenocarcinoma	Ovarian cancer (primary lesion)	Ⅲ	16.7x15.3x12.6cm	T3	N0	M0	3
I11	J01A0992	Alive	2018.03	69	Yes	5	68	Serous adenocarcinoma	Ovarian cancer (primary lesion)	Ⅰ	9.6x8.1x7.7cm	T2	N0	M0	2
I12	J01A0993	Dead	201509	39	Yes	33	56	Serous adenocarcinoma	Ovarian cancer (primary lesion)	Ⅲ	14.2x13.2x10.6cm	T3	N0	M0	3
I13	J01A0994	Alive	2018.03	68	Yes	26	52	Endometrioid carcinoma	Ovarian cancer (primary lesion)	Ⅱ-Ⅲ	8.9x7.6x5.8cm	T2	N0	M0	2
I14	J01A0995	Alive	2018.03	68	Yes	41	54	Serous adenocarcinoma	Ovarian cancer (primary lesion)	Ⅲ	18.4x17.5x14.1cm	T3	N0	M0	3
I15	J01A0996	Dead	201304	8	Yes	8	66	Serous adenocarcinoma	Ovarian cancer (primary lesion)	Ⅰ-Ⅲ	17.3x14.9x11.6cm	T3	N0	M0	3
I16	J01A0997	Dead	201501	29	Yes	29	46	Endometrioid carcinoma	Ovarian cancer (primary lesion)	Ⅰ-Ⅲ	19.7x14.6x8.9cm	T3	N1	M0	3
J01	J01A0998	Dead	201402	18	Yes	18	54	Mucinous adenocarcinoma	Ovarian cancer (primary lesion)	Lack of pathological grading	15.5x14.8x12.7cm	T2	N0	M0	2
J02	J01A0999	Dead	201509	36	Yes	27	69	Endometrioid carcinoma	Ovarian cancer (primary lesion)	Ⅱ-Ⅲ	18.5x14.3x10.5cm	T3	N0	M0	3
J03	J01A1000	Dead	201410	25	Yes	2	47	Mucinous adenocarcinoma	Ovarian cancer (primary lesion)	Ⅱ	16.9x16.5x9.8cm	T3	N0	M0	3
J04	J01A1016	Dead	201502	29	Yes	23	66	Endometrioid carcinoma	Ovarian cancer (primary lesion)	Ⅲ	14.7x14.2x13.9cm	T3	N0	M0	3
J05	J01A1001	Dead	201311	13	Yes	13	68	Serous adenocarcinoma	Ovarian cancer (primary lesion)	Ⅲ	24.7x23.5x17.8cm	T3	N0	M0	3
J06	J01A1002	Dead	201505	32	Yes	32	52	Serous adenocarcinoma	Ovarian cancer (primary lesion)	Ⅲ	25.5x23.9x19.5cm	T3	N0	M0	3
J07	J01A1003	Dead	201411	25	Yes	5	38	Mucinous adenocarcinoma	Ovarian cancer (primary lesion)	Ⅱ	17.8x16.9x15.8cm	T3	N0	M0	3
J08	J01A1004	Alive	2018.03	65	No	65	44	Serous adenocarcinoma	Ovarian cancer (primary lesion)	Ⅰ	15.2x14.8x10.7cm	T1	N0	M0	1
J09	J01A1005	Alive	2018.03	64	Yes	19	68	Serous adenocarcinoma	Ovarian cancer (primary lesion)	Ⅰ	17.2x12.8x12.5cm	T3	N0	M0	3
J10	J01A1006	Alive	2018.03	64	Yes	42	66	Serous adenocarcinoma	Ovarian cancer (primary lesion)	Ⅲ	18.4x15.9x14.3cm	T2	N0	M0	2
J11	J01A1007	Dead	201402	15	Yes	7	56	Serous adenocarcinoma	Ovarian cancer (primary lesion)	Ⅰ-Ⅲ	15.3x14.9x13.7cm	T3	N0	M0	3
J12	J01A1008	Dead	201609	45	Yes	28	40	Serous adenocarcinoma	Ovarian cancer (primary lesion)	Ⅲ	22.8x21.7x18.7cm	T3	N0	M0	3
J13	J01A1009	Alive	2018.03	63	No	63	42	Mucinous adenocarcinoma	Ovarian cancer (primary lesion)	Lack of pathological grading	17.9x16.8x15.3cm	T1	N0	M0	1
J14	J01A1010	Alive	2018.03	63	No	63	41	Serous adenocarcinoma	Ovarian cancer (primary lesion)	Ⅰ-Ⅱ	21.4x18.7x18.3cm	T2	N0	M0	2
J15	J01A1011	Dead	201704	51	Yes	46	62	Serous adenocarcinoma	Ovarian cancer (primary lesion)	Ⅰ	17.5x16.2x14.8cm	T2	N0	M0	2
J16	J01A1012	Dead	201510	32	Yes	21	38	Endometrioid carcinoma	Ovarian cancer (primary lesion)	Ⅰ-Ⅱ	18.4x16.7x15.9cm	T3	N0	M0	3

## Sheet: IHC raw data
Site	Pathological type	Staining intensity	Positive tumor cells	Staining intensity	Staining rate	TREM1score	TREM1group
A01	Ovarian cancer	2	1	2	4	8	1
A02	Ovarian cancer	1	1	1	4	4	0
A03	Ovarian cancer	2	1	2	4	8	1
A04	Ovarian cancer	2	1	2	4	8	1
A05	Ovarian cancer	1	1	1	4	4	0
A06	Ovarian cancer	2	1	2	4	8	1			I
A07	Ovarian cancer	1	1	1	4	4	0
A08	Ovarian cancer	2	1	2	4	8	1
A09	Ovarian cancer	1-2	1	2	4	8	1
A10	Ovarian cancer	2	1	2	4	8	1
A11	Ovarian cancer	2	1	2	4	8	1
A12	Ovarian cancer	1-2	1	1	4	4	0
A13	Ovarian cancer	1-2	1	1	4	4	0
A14	Ovarian cancer	2-3	1	3	4	12	1
A15	Ovarian cancer	1	0.6	1	3	3	0
A16	Ovarian cancer	2-3	1	2	4	8	1
B01	Ovarian cancer	1	1	1	4	4	0
B02	Ovarian cancer	1	1	1	4	4	0
B03	Ovarian cancer	0.5	1	0.5	4	2	0
B04	Ovarian cancer	0	1	0	4	0	0
B05	Ovarian cancer	1	1	1	4	4	0
B06	Ovarian cancer	2	1	2	4	8	1
B07	Ovarian cancer	1	0.6	1	3	3	0
B08	Ovarian cancer	1-2	1	2	4	8	1
B09	Ovarian cancer	0.5-1	1	0.5	4	2	0
B10	Ovarian cancer	1	1	1	4	4	0
B11	Ovarian cancer	2	1	2	4	8	1
B12	Ovarian cancer	1-2	1	2	4	8	1
B13	Ovarian cancer	1-2	1	2	4	8	1
B14	Ovarian cancer	1	1	1	4	4	0
B15	Ovarian cancer	0.5	1	0.5	4	2	0
B16	Ovarian cancer	1-2	1	2	4	8	1
C01	Ovarian cancer	2	1	2	4	8	1
C02	Ovarian cancer	1	1	1	4	4	0
C03	Ovarian cancer	1	1	1	4	4	0
C04	Ovarian cancer	2	1	2	4	8	1
C05	Ovarian cancer	0	0	0	0	0	0
C06	Ovarian cancer	1	1	1	4	4	0
C07	Ovarian cancer	——	——	——	-	——	——
C08	Ovarian cancer	1-2	1	1	4	4	0
C09	Ovarian cancer	2	1	2	4	8	1
C10	Ovarian cancer	2	1	2	4	8	1
C11	Ovarian cancer	1	1	1	4	4	0
C12	Ovarian cancer	1	1	1	4	4	0
C13	Ovarian cancer	1-2	1	2	4	8	1
C14	Ovarian cancer	1	1	1	4	4	0
C15	Ovarian cancer	2	1	2	4	8	1
C16	Ovarian cancer	1-2	1	1	4	4	0
D01	Ovarian cancer	1	1	1	4	4	0
D02	Ovarian cancer	1	0.1	1	1	1	0
D03	Ovarian cancer	1	1	1	4	4	0
D04	Ovarian cancer	1-2	1	2	4	8	1
D05	Ovarian cancer	1-2	1	2	4	8	1
D06	Ovarian cancer	1	0.8	1	4	4	0
D07	Ovarian cancer	1	0.8	1	4	4	0
D08	Ovarian cancer	1	1	1	4	4	0
D09	Ovarian cancer	2	1	2	4	8	1
D10	Ovarian cancer	2	1	2	4	8	1
D11	Ovarian cancer	1	1	1	4	4	0
D12	Ovarian cancer	0.5	1	0.5	4	2	0
D13	Ovarian cancer	2-3	1	2	4	8	1
D14	Ovarian cancer	1	1	1	4	4	0
D15	Ovarian cancer	1	1	1	4	4	0
D16	Ovarian cancer	1	0.3	1	2	2	0
E01	Ovarian cancer	2	1	2	4	8	1
E02	Ovarian cancer	1	1	1	4	4	0
E03	Ovarian cancer	1-2	1	1	4	4	0
E04	Ovarian cancer	1-2	1	2	4	8	1
E05	Ovarian cancer	1-2	1	1	4	4	0
E06	Ovarian cancer	1	1	1	4	4	0
E07	Ovarian cancer	1	1	1	4	4	0
E08	Ovarian cancer	0.5	1	0.5	4	2	0
E09	Ovarian cancer	1	0.4	1	2	2	0
E10	Ovarian cancer	——	——	——	——	——	——
E11	Ovarian cancer	1	1	1	4	4	0
E12	Ovarian cancer	1	0.3	1	2	2	0
E13	Ovarian cancer	1-2	1	1	4	4	0
E14	Ovarian cancer	2	1	2	4	8	1
E15	Ovarian cancer	2	1	2	4	8	1
E16	Ovarian cancer	1-2	1	2	4	8	1
F01	Ovarian cancer	1-2	1	2	4	8	1
F02	Ovarian cancer	1-2	1	2	4	8	1
F03	Ovarian cancer	1	1	1	4	4	0
F04	Ovarian cancer	1	1	1	4	4	0
F05	Ovarian cancer	1	1	1	4	4	0
F06	Ovarian cancer	2	1	2	4	8	1
F07	Ovarian cancer	2	1	2	4	8	1
F08	Ovarian cancer	1-2	1	2	4	8	1
F09	Ovarian cancer	0	1	0	4	0	0
F10	Ovarian cancer	1	1	1	4	4	0
F11	Ovarian cancer	3	1	3	4	12	1
F12	Ovarian cancer	——	——	——	——	——	——
F13	Ovarian cancer	1-2	1	1	4	4	0
F14	Ovarian cancer	0.5	0.1	0.5	1	0.5	0
F15	Ovarian cancer	2	1	2	4	8	1
F16	Ovarian cancer	2	1	2	4	8	1
G01	Ovarian cancer	0	1	0	4	0	0
G02	Ovarian cancer	2	1	2	4	8	1
G03	Ovarian cancer	——	——	——	——	——	——
G04	Ovarian cancer	2	1	2	4	8	1
G05	Ovarian cancer	2	1	2	4	8	1
G06	Ovarian cancer	1	1	1	4	4	0
G07	Ovarian cancer	0	1	0	4	0	0
G08	Ovarian cancer	2	1	2	4	8	1
G09	Ovarian cancer	1	1	1	4	4	0
G10	Ovarian cancer	1	1	1	4	4	0
G11	Ovarian cancer	0	1	0	4	0	0
G12	Ovarian cancer	2	1	2	4	8	1
G13	Ovarian cancer	2	1	2	4	8	1
G14	Ovarian cancer	0.5	1	0.5	4	2	0
G15	Ovarian cancer	2	1	2	4	8	1
G16	Ovarian cancer	2	1	2	4	8	1
H01	Ovarian cancer	2	1	2	4	8	1
H02	Ovarian cancer	1-2	1	2	4	8	1
H03	Ovarian cancer	2	1	2	4	8	1
H04	Ovarian cancer	——	——	——	——	——	——
H05	Ovarian cancer	1-2	1	1	4	4	0
H06	Ovarian cancer	——	——	——	——	——	——
H07	Ovarian cancer	2	1	2	4	8	1
H08	Ovarian cancer	2	1	2	4	8	1
H09	Ovarian cancer	2	1	2	4	8	1
H10	Ovarian cancer	0.5	1	0.5	4	2	0
H11	Ovarian cancer	1	1	1	4	4	0
H12	Ovarian cancer	1	1	1	4	4	0
H13	Ovarian cancer	1	0.8	1	4	4	0
H14	Ovarian cancer	2	1	2	4	8	1
H15	Ovarian cancer	2	1	2	4	8	1
H16	Ovarian cancer	1	0.7	1	3	3	0
I01	Ovarian cancer	——	——	——	——	——	——
I02	Ovarian cancer	2	1	2	4	8	1
I03	Ovarian cancer	2	1	2	4	8	1
I04	Ovarian cancer	2	1	2	4	8	1
I05	Ovarian cancer	1-2	1	2	4	8	1
I06	Ovarian cancer	2	1	2	4	8	1
I07	Ovarian cancer	1	1	1	4	4	0
I08	Ovarian cancer	1-2	1	2	4	8	1
I09	Ovarian cancer	1	1	1	4	4	0
I10	Ovarian cancer	2	1	2	4	8	1
I11	Ovarian cancer	1	1	1	4	4	0
I12	Ovarian cancer	1	1	1	4	4	0
I13	Ovarian cancer	2-3	1	2	4	8	1
I14	Ovarian cancer	2	1	2	4	8	1
I15	Ovarian cancer	2	1	2	4	8	1
I16	Ovarian cancer	——	——	——	——	——	——
J01	Ovarian cancer	1	1	1	4	4	0
J02	Ovarian cancer	3	1	3	4	12	1
J03	Ovarian cancer	2	1	2	4	8	1
J04	Ovarian cancer	1	1	1	4	4	0
J05	Ovarian cancer	1-2	1	2	4	8	1
J06	Ovarian cancer	2	0.6	2	3	6	0
J07	Ovarian cancer	1	1	1	4	4	0
J08	Ovarian cancer	2-3	1	2	4	8	1
J09	Ovarian cancer	1	1	1	4	4	0
J10	Ovarian cancer	3	1	3	4	12	1
J11	Ovarian cancer	1	1	1	4	4	0
J12	Ovarian cancer	1-2	1	2	4	8	1
J13	Ovarian cancer	1	1	1	4	4	0
J14	Ovarian cancer	1-2	1	1	4	4	0
J15	Ovarian cancer	2	1	2	4	8	1
J16	Ovarian cancer	——	——	——	——	——	——
